# Supplementary material for: Regulation of the Microbiome in Soil Contaminated with Diesel Oil and Gasoline
Source: Int J Mol Sci. 2025 Jul 5;26(13):6491. doi: 10.3390/ijms26136491 (PMC12250306; doi:10.3390/ijms26136491)
Supplement: Supplementary file 1 [file ijms-26-06491-s001.zip]

Archive with 1 entries (1 files):
- ijms-3715541-supplementary.pdf
